# Supplementary material for: Epidemiology, Risk Factors for Gastric Cancer and Surveillance of Premalignant Gastric Lesions: A Prospective Cohort Study of Central Saudi Arabia
Source: Curr Oncol. 2023 Sep 11;30(9):8338–51. doi: 10.3390/curroncol30090605 (PMC10528333; doi:10.3390/curroncol30090605)
Supplement: Supplementary file 1 [file curroncol-30-00605-s001.zip]

Archive with 1 entries (1 files):
- curroncol-2490610-supplementary.pdf
